# Supplementary material for: Prevalence of Smokeless Tobacco among Low Socioeconomic Populations: A Cross-Sectional Analysis
Source: PLoS One. 2016 Jun 8;11(6):e0156887. doi: 10.1371/journal.pone.0156887 (PMC4898710; doi:10.1371/journal.pone.0156887)
Supplement: S1 File — (XLSX) [file pone.0156887.s001.xlsx]

## Sheet: Data
Area	ID	Day	Month	Year	q1_1	q1_2	q1_3	q1_4	q1_5	q1_6	q1_7	q1_8	q1_9	q1_10	q1_11_Floor	q1_11_Wall	q1_11_Roof	q1_12	q1_13	q1_14	q1_15_1	q1_15_2	q1_15_3	q1_15_4	q1_16	q1_17_1	q1_17_2	q1_17_3	q1_17_4	q2_1	q2_2	q2_3	q2_4	q2_5_1a	q2_5_1b	q2_5_2a	q2_5_2b	q2_5_3a	q2_5_3b	q2_5_4a	q2_5_4b	q2_5_5a	q2_5_5b	q2_5_6a	q2_5_6b	q2_6_Male	q2_6_Female	q2_71_1a	q2_71_1b
1	001	14	8	14	43	1	2	4	2	4	5000	5000	5000	100	1	1	1	3	4	4	4				1	2	4			1	39	39	10	1	10	2		2		2		2				0	0
1	002	16	8	14	30	1	4	7	2	3	7000	7000	2000	70	2	1	1	2	4	1	1	4			1	1	4			1	20	20	8	1	8	2		2		2		2				0	0
1	003	17	8	14	55	1	2	3	2	2	7000	7000	1000	80	2	1	1	2	5	5					1	4				1	45	45	6	1	6	2		2		2		2				0	1
1	004	15	8	14	45	1	2	4	2	5	9000	9000	5000	70	2	2	2	2	5	5					1	1	4			1	35	35	4	1	4	2		2		2		2				0	0
1	005	15	8	14	62	1	2	4	2	3	7000	7000	2000	75	2	2	1	2	4	5					1	1	3	4		1	35	35	5	1	5	2		2		2		2				0	0
1	006	15	8	14	50	1	2	4	2	8	27000	5000	3000	55	1	1	1	3	5	4	4				1	2	4			1	25	25	5	1	5	2		1	6	2		2				0	1
1	007	17	8	14	45	1	4	3	2	5	20000	10000	2000	70	2	2	1	3	5	5					1	4				1	40	40	4	1	4	2		2		2		1	4			0	1
1	008	16	8	14	24	1	4	7	2	6	18000	6000	2000	67	2	2	1	2	1	4	4				1	1	4			1	12	12	8	1	8	2		2		2		2				1	2	1	5
1	009	16	8	14	37	1	1	7	2	4	7000	7000	2000	70	1	1	1	2	5	5					1	2	4			1	35	35	12	1	12	2		2		2		2				0	1
1	010	15	8	14	39	1	3	7	2	4	16000	6500	1500	70	1	1	1	3	5	5					5					1	20	20	5	1	5	2		2		2		2				0	1
1	011	17	8	14	39	1	4	4	2	3	15000	6000	2000	70	1	1	1	3	1	1	4				1	1	4			1	20	20	8	1	8	2		2		2		2				0	0
1	012	16	8	14	40	1	2	4	2	6	7000	7000	2000	60	2	1	1	3	5	1	4				1	1	4			1	25	25	10	1	10	2		2		2		2				0	0
1	013	14	8	14	43	1	4	7	2	4	4500	4500	1000	70	1	2	1	2	1	1	4				1	1	4			1	40	40	2	3	2	2		2		2		1	1			0	1
1	014	16	8	14	44	1	3	3	2	6	7000	7000	1500	70	1	1	1	3	1	4	4				1	1	2	4		1	43	43	5	1	5	2		2		2		2				0	0
1	015	15	8	14	38	1	3	4	2	4	20000	6000	3000	50	2	2	1	2	1	4	1	4			1	1	4			1	18	18	8	1	8	2		3	2	2		2				0	1
1	016	16	8	14	40	1	3	4	2	3	9000	6000	1000	75	2	2	1	2	4	4	4				1	1	4			1	25	25	8	1	8	2		2		2		2				0	1
1	017	14	8	14	43	1	4	4	2	5	6000	6000	6000	60	2	2	1	2	4	1	2				1	4				1	26	26	25	1	25	2		2		2		2				0	0
1	018	15	8	14	36	1	2	4	2	5	6000	6000	2000	50	1	1	1	3	5	4	4				1	1	2			1	33	33	3	1	3	2		2		2		2				0	0
1	019	14	8	14	28	1	4	4	2	10	30000	7500	7500	80	2	2	2	2	1	4	2				1	3	4			1	25	25	5	1	5	2		2		2		2				2	1	1	8
1	020	16	8	14	35	1	4	7	2	3	6000	6000	2000	50	2	2	2	2	5	1	4				1	3	4			1	12	12	40	1	40	2		2		2		2				0	1
1	021	15	8	14	40	1	2	7	2	5	5000	5000	1000	70	1	1	1	3	5	1	1	3	4		1	3	4			1	25	28	10	1	10	2		2		2		2				0	1
1	022	15	8	14	44	1	3	4	2	5	5500	5500	2000	40	1	1	1	3	5	5					1	1	2	4		1	24	24	4	1	4	2		2		2		2				0	1
1	023	16	8	14	45	1	2	4	2	4	12000	6000	2000	60	2	2	2	2	5	1	1	4			1	1	2	4		1	25	25	20	1	20	2		2		2		2				0	0
1	024	14	8	14	42	1	2	4	2	4	6500	6500	6500	100	1	2	1	3	5	4	4				5					1	39	39	8	1	8	2		2		2		2				0	2
1	025	17	8	14	25	1	3	3	2	4	13000	6000	1500	60	2	1	1	2	4	1	4				1	4				1	15	15	8	1	8	2		2		2		2				0	1
1	026				38	1	4	3	2	4	5500	5000	500	0	1	1	1	1	4	5					4	4				1	28	30	15	1		3		2		2		2				0	0
1	027				35	1	3	3	2	4	6500	6500	2000	40	2	1	1	3	4	4	4				1	4				1	18	20	25	1	25	2		2		2		2				0	1
1	028				30	1	2	3	2	5	6000	6000	1000	0	2	1	1	2	5	5					4	4				1	28	30	15	1		2		2		2		2				0	0
1	029				42	1	6	3	2	7	5000	5000	1000	90	2	1	1	1	2	5	2				2	4				1	25	30	8	1	1	2		2		2		3				0	1
1	030	15	5	14	42	1	5	4	2	4	6500	6500	1000	0	2	2	1	2	4	5					4	4				1	35	40	4	3		2		2		2		2				0	0
1	031	15	5	14	50	1	2	2	2	4	6500	6500	300	0	1	1	1	1	5	5					4	4				1	30	30	15	1		3		2		2		2				0	1
1	032	15	5	14	35	1	4	3	2	5	6500	6500	500	0	2	2	1	2	2	5					1	4				1	28	30	10	1		3		2		2		2				0	1
1	033				38	1	2	3	2	7	6500	6500	500	0	2	2	1	2	5	5					4	1	4			1	31	35	25	1		3		2		2		2				0	1
1	034				42	1	2	3	2	1	6000	6000	1000	0	2	1	1	3	5	5					4	4				1	18	26		1		2		2		2		2				0	0
1	035	15	8	14	54	1	2	3	2	4	8000	8000	2500	75	2	2	1	3	5	5					1	4				1	34	34	10	3	10	2		2		2		2				0	0
1	036	15	8	14	29	1	5	3	2	5	6000	6000	2000	80	2	2	2	3	4	5					5					1	18	18	14	1	14	2		2		2		2				0	2
1	037	14	8	14	40	1	3	4	2	4	7000	7000	3000	50	2	2	1	3	5	5					4	4				1	10	10	10	3	10	2		2		2		2				0	1
1	038	17	8	14	45	1	2	4	2	7	7000	7000	0	100	2	2	2	2	5	5					1	4				1	44	44	10	1	10	2		2		2		2				0	1
1	039	14	8	14	33	1	5	4	2	4	5000	2000	4500	90	2	2	1	2	1	5					5					1	20	20	40	1	40	1	40	2		2		2				0	1
1	040	14	8	14	47	1	2	4	2	4	12000	12000	2000	70	2	2	1	3	5	4	4				4	4				1	16	16	6	1	6	2		2		2		2				0	0
1	041	14	8	14	60	1	6	4	2	6	16000	8000	0	100	2	2	2	2	1	5					1	4				1	18	26	10	1	10	2		2		2		2				1	0
1	042	14	8	14	55	1	6	4	2	5	60000	60000	3000	75	2	2	2	2	1	5					1	4				1	25	25	3	1	3	2		2		2		2				0	0
1	043	14	8	14	32	1	3	4	2	8	30000	10000	3000	0	2	2	2	2	5	5					4	4				1	16	25	40	1	40	2		2		2		2				1	3
1	044	16	8	14	50	1	5	4	2	6	5000	5000	1000	0	2	2	1	3	1	5					1	4				1	25	25	12	1	12	2		2		2		2				0	2
1	045	17	8	14	31	1	5	4	2	7	18000	10000	3000	70	2	2	2	2	1	5					1	4				1	24	24	25	1	25	2		2		2		2				0	1
1	046	15	8	14	55	1	2	4	2	4	8000	8000	0	100	2	2	2	2	5	5					1	4				1	25	25	40	1	40	2		2		2		2				1	2
1	047	15	8	14	55	1	3	3	2	5	7000	7000	1500	85	3	1	1	3	4	5					1	3	4			1	18	18	12	1	12	2		2		2		2				0	1
1	048	17	8	14	60	2	1	1	2	9					2	1	1	3	5	5					4	4				1	15	15	20	1	20	2		2		2		2				0	0
1	049	17	8	14	40	1	3	3	2	6	6500	6500	1000	80	2	2	1	2	5	5					4	4				1	10	20	8	1	8	2		2		2		2				0	1
1	050	17	8	14	27	1	1	8	2	3	5000	5000	0	100	2	2	1	3	5	5					5					1	26	26	5	1	5	2		2		2		2				0	1
1	051	17	8	14	30	1	2	4	2	4	6500	6500	3000	60	2	2	1	2	5	5					4	4				1	10	10	10	1	10	1	10	2		2		2				0	0
1	052	17	8	14	35	1	2	2	2	6	10000	5000	3000	20	2	2	1	3	5	5					1	4				1	16	16	20	1	20	2		2		2		2
1	053	17	8	14	45	1	4	4	2	4	6300	6300	3000	50	2	2	1	2	4	5					1	4				1	41	41	20	1	20	2		2		2		2
1	054	16	8	14	55	1	3	3	2	5	5000	5000	2000	70	2	1	1	3	5	5					4	4				1	20	20	40	1	40	2		2		2		2				0	1
1	055	16	8	14	55	1	4	8	2	6	10000	10000	6000	75	2	2	1	3	4	5					1	4				1	35	35	15	1	15	2		2		2		2				0	1
1	056	16	8	14	32	1	2	3	2	3	10000	10000	5000	50	2	2	2	2	5	4	4				1	4				1	22	22	40	1	40	2		2		2		2
1	057	16	8	14	39	1	7	4	2	2	30000	7500	1500	75	2	2	2	2	1	5					1	4				1	25	25	20	1	20	2		2		2		2				1	0
1	058	16	8	14	28	1	3	7	2	9	14000	8000	3000	70	9	1	1	3	5	1	4				4	4				1	18	18	5	1	5	2		2		2		2				1	2	1	10
1	059	16	8	14	40	1	2	7	2	5	7500	7500	700	90	1	1	1	3	5	5					1	4				1	25	25	40	1	40	2		2		2		2				0	2
1	060	15	8	14	35	1	1	3	2	5	10000	10000	3000	75	2	1	1	3	5	4	4				4	4				1	20	20	40	1	40	2		2		2		2				0	1
1	061				38	1	1	7	2	3	6500	6500	1000	0	1	1	1	3	5	5					1	4				1	30	30	9	1	9	2		2		2		2
1	062				40	1	2	4	2	4	6500	6500	500	0	2	2	1	2	4	5					5	4				1	30	32	13	1	13	2		2		2		2
1	063				43	1	1	3	2	5	5000	5000	500	0	1	1	1	2	5	5					4	2				1	10	10	7	1	7	2		2		2		2
1	064				40	1	1	7	2	3	7000	7000	500	0	1	1	1	3	5	5					1	1	4			1	30	30	8	1	8	2		3	2	2		2
1	065	14	8	14	30	1	4	4	2	4	7500	7500	3000	0	3	2	1	2	4	1	1	4			1	1	4			1	15	17	20	1	7	2		2		2		2				0	1	1
1	066				38	1	2	4	2	6	7000	7000	300	0	2	2	1	2	5	5	1				1	3	4			1	20	25	4	1		2		2		2		2
1	067				45	1	2	3	2	3	7500	7500	1000	0	1	1	1	3	4	5					4	4				1	20	23	20	1		2		2		2		2
1	068				50	1	4	3	2	8	6000	6000	500	0	2	1	1	3	4	4	4	3			4	3	4			1	27	30	10	3		2		2		2		2
1	069				58	1	3	4	2	4	6500	5400	2000	0	2	2	2	2	4	5	1				1	1	4			1	25	27	20	1		2		3		2		2
1	070				59	1	2	4	2	5	9000	6500	3000	0	2	2	1	2	5	1	1	4			1	1	4			1	30	32	5	1	1	2		2		2		1	2			0	0
1	071				37	1	5	3	2	5	7500	7500	2000	0	2	2	1	2	4	1	4				1	4				1	34	34	6	1	1	2		2		2		2				0	1
1	072	14	8	14	45	1	1	4	2	1	7900	5000	3500	30	2	2	1	2	5	4	4				4	4				1	45	45	10	3	10	2		2		2		3	1			0	0
1	073				45	1	2	7	2	3	5500	5500	2000	0	2	2	1	2	5	1	4				1	4				1	30	30	10	1	1	2		2		2		2				0	1
1	074				32	1	2	4	2	5	7000	7000	500	0	2	2	1	2	5	1	3	4			1	3	4			1			7	1	1	2		2		2		2
1	075				45	1	1	3	2	6	6000	6000	2500	0	1	1	1	2	5	5					4	3				1	25	25	5	1	5	2		2		2		2
1	076				55	1	6	3	2	5	7500	7500	1000	0	2	2	1	2	1	5					1	4				1	8	18	8	1	8	2		2		2		3	1
1	077				67	1	1	4	2	5	7000	7000	2000	0	2	2	1	2	5	5					1	4				1	50	50	5	1	5	2		2		2		2
1	078				49	1	2	7	2	6	7500	7500	1000	0	2	2	1	2	4	5					1	1	4			1	25	26		1	7	2		2		2		2
1	079				52	1	1	4	2	6	7500	5000	500	0	2	2	2	2	5	5					5					1	40	42		1	40	2		2		2		2				1	2	1	25
1	080				66	1	1	4	2	8	4500	4500	400	0	2	1	1	2	5	5					1	3	4			1	40	40	17	1	17	2		2		2		2
1	081				49	1	6	4	2	3	9000	6000	4000	0	2	2	2	2	1	4	4				1	1	4			1	30	30	5	1	5	2		2		2		2
1	082				68	1	1	4	2	6	7500	5600	1500	0	2	2	2	2	5	5	4				4	4				1	60	60	4	1	4	2		2		2		2				0	1	2
1	083				70	1	3	3	2	1	8000	7000	2000	0	2	2	2	2	4	5	1				1	1				1	50	50	15	1	15	2		2		2		2
1	084				40	1	1	7	2	4	5000	5000	3000	2	1	1	3	2	5	5					1	2	3	4		1	30	30	14	1	14	2		2		2		2
1	085				39	1	3	4	2	5	7000	5000	3000	0	2	2	1	2	4	5					1	4				1	24	25		1	17	2		2		2		2				2	1	1	18
1	086	20	8	14	28	2	2	7	2	4	6000	6000	1000	0	2	1	2	2	5	5					1	4				1	9	9	10	1	10	2		2		2		2				0	1
1	087	20	8	14	47	1	1	7	2	5	7000	7000	400	0	1	1	1	3	5	5					5					1	25	26	14	1	14	2		3	4	2		2
1	088	20	8	14	45	1	1	7	2	5	7400	6000	350	0	1	1	1	1	5	5					4	2	4			1	20	25	15	1	15	2		2		2		2
1	089	20	8	14	65	1	3	4	2	3	7500	6200	1000	0	1	1	1	3	4	4	1	4			1	1	4			1	12	20	8	1	8	2		2		2		2				0	1	1	12
1	090	20	8	14	34	1	1	3	2	5	16000	4000	2000	75	2	2	1	2	1	1	1	2	4		1	1	3	4		1	18	18	25	1	25	2		2		2		2				0	1
1	091	20	8	14	70	1	1	4	2	7	7500	7500	1500	0	1	1	1	2	5	5					4	2	4			1	25	25	14	1	14	2		2		2		3	1
1	092	20	8	14	38	1	2	4	2	12	7500	7500	2000	0	2	2	2	2	4	5					1	1	4			1	25	25	14	1	14	2		2		2		2				0	2	1	20
1	093	20	8	14	38	1	1	7	2	2	7500	7500	500	0	1	1	1	3	5	5					4	4	3			1	32	32	15	1	15	2		2		2		2
1	094	20	8	14	45	1	1	4	2	4	5000	5000	1000	0	1	1	1	3	5	5					5					1	25	25	12	1	12	2		3	3	2		2
1	095	20	8	14	35	1	2	3	2	6	8000	8000	500	0	2	2	2	2	4	5					5					1	9	9	7	1	5			1	2	2		2				0	1
1	096	20	8	14	26	1	4	3	2	3	6000	6000	1000	0	2	2	2	2	1	5					4	4				1	13	13	15	1	15	2		2		2		2
1	097	20	8	14	35	1	2	3	2	4	6000	6000	500	2	1	2	2	2	5	5					1	4				1	15	15	20	1	20	2		2		2		2
1	098	20	8	14	38	1	4	3	2	5	16000	10000	1000	0	2	1	1	3	4	5					1	4				1	25	25	20	1	20	2		2		2		2
1	099	20	8	14	38	1	2	3	1	7	7500	7500	2000	0	2	1	1	2	5	5					1	4				1	30	32	3	1		2		2		2		2				0	1
1	100	20	8	14	40	1	3	3	2	12	20000	7000	2000	0	1	1	1	1	4	5					1	4				1	30	30	8	1		3		2		2		2				0	2
1	101	20	8	14	42	1	3	4	2	7	7000	7000	500	0	2	2	1	1	4	5					4	4				1	28	36	10	1		3		2		2		2				0	1
1	102	20	8	14	49	1	4	4	2	5	7500	7500	2000	60	2	2	2	2	1	5					1	1	2	4		1	25	25	15	1	15	1	8	2		2		2				0	1
1	103	20	8	14	44	1	2	4	2	4	5000	5000	1000	60	2	2	2	2	5	1	4				1	1	2	3	4	1	34	34	8	1	8	2		2		2		2
1	104	20	8	14	40	1	4	4	2	3	7500	7500	1500	70	1	1	1	2	4	5					1	1	2	4		1	28	28	6	2		2		1	3	2		1	5			0	1
1	105	20	8	14	53	1	4	4	2	7	7000	7000	2000	60	2	2	2	2	1	1	4				1	4				1	23	23	3	1	3	2		1	3	2		2
1	106	20	8	14	58	1	4	4	2	2	7000	7000	2000	60	2	2	2	2	1	1	4				1	2	4			1	24	24	15	1	15	2		2		2		2				0	1
1	107	20	8	14	32	1	4	4	2	4	6000	6000	1500	50	1	1	1	2	1	5					1	1	4			1	22	22	3	1	3	2		2		2		2				0	1
1	108	20	8	14	62	1	3	4	2	3	7500	7500	2000	75	2	2	2	2	5	5					1	1	2	3	4	1	50	50	15	1	15	1	12	2		2		2				0	1
1	109	20	8	14	70	1	5	3	2	4	7000	7000	2000	60	2	2	1	2	1	1	4				1	1	4			1	40	40	10	1	10	2		2		2		2
1	110	24	8	14	40	2	2	1	2	5	10000	0	0	0	2	2	1	2	5	5					5					1	20	20	20	1	20	2		2		2		2				1	0
1	111	24	8	14	40	2	2	1	2	3	6000	0	0	0	2	2	1	2	5	5					1	4				1	33	33	8	1	8	2		2		2		2				0	0
1	112	23	8	14	50	2	1	1	2	5	15000	0	0	0	2	2	1	2	5	5					4	3				1	30	30	10	1	10	2		2		2		2
1	113	24	8	14	21	2	3	1	2	5	20000	0	0	0	2	2	1	2	5	5					5					1	10	10	2	1	2	2		2		2		2				0	0
1	114	23	8	14	45	2	1	1	2	6	20000	0	0	0	2	2	1	2	5	5					1	3				1	20	20	5	1	5	2		2		2		2
1	115	23	8	14	70	2	1	1	5	12	10000	0	0	0	2	2	1	3	5	5					5					1	60	60	5	1	5	2		2		2		2
1	116				70	2	4	1	2	7	7500	0	0	0	2	2	2	2	5	5					4	4				1	15	20	5	1								1				1	0
1	117	23	8	14	55	2	1	1	2	5	20000	0	0	0	2	2	1	2	5	5					4	4				1	42	42	3	2		2		1	3	2		2				1	0
1	118	23	8	14	50	2	2	1	2	12	9000	0	0	0	2	2	1	3	5	5					4	2				1	40	40	2	1	2	2		2		2		2
1	119	23	8	14	30	2	2	6	2	4	8000	6000	0	0	2	1	1	3	5	5					4	4				1	20	20	5	1	5	2		2		2		2				1	0
1	120	24	8	14	50	2	3	1	2	3	10000	0	0	0	2	2	1	2	2	5					5					1	40	40	3	1	3	2		2		2		2				0	0
1	122	23	8	14	50	2	2	1	2	5	7000	0	0	0	2	2	1	2	5	5					4	1				1	20	20	6	1	6	2		2		2		2
1	123	23	8	14	70	2	1	1	2	7	7000	0	0	0	2	2	1	3	5	5					5					1	15	15	10	1	10	2		2		2		2
1	124	23	8	14	55	2	2	1	2	4	7000	0	0	0	2	2	1	2	5	5					1	3				1	53	53	5	1	5	2		2		2		2
1	125	23	8	14	60	2	1	1	5	2	7000	0	0	0	2	1	1	3	5	5					5					1	45	45	5	1	5	2		2		2		2
1	126	23	8	14	45	2	3	6	2	4	6000	6000	0	0	2	2	1	2	5	5					1	4				1	20	20	5	1	5	2		2		2		2				2	0	1	6
1	127	23	8	14	60	2	1	1	2	5	7000	0	0	0	2	1	1	3	5	5					5					1	20	20	20	1	10	2		2		2		2
1	128	23	8	14	25	2	2	1	2	3	5000	0	0	0	2	2	1	3	5	5					1	4				1	18	18	5	1	5	2		2		2		2
1	129	23	8	14	70	2	1	1	2	10	10000	0	0	0	2	2	1	3	5	5					5					1	15	15	30	1	30	2		2		2		2
1	130	23	8	14	60	2	2	1	2	1	7000	7000	0	0	2	1	1	3	5	5					5					1	20	20	10	1	10	2		2		2		2
1	131	23	8	14	50	2	2	1	2	9	8000	0	0	0	2	2	1	2	5	5					1	2				1	47	47	3	1	3	2		2		2		2				1	0
1	132	23	8	14	70	2	1	1	2	8	10000	0	0	0	2	2	1	3	5	5					5					1	15	15	10	1	10	2		2		2		2				2	0
1	133				35	2	1	7	2	3	7500	4000	300	6	2	2	1	2	5	5					5					1	35	35	5	1	5											0	0
1	134	24	8	14	55	2	3	1	2	5	7000	0	0	0	2	2	2	2	1	1	1	4			1	1	2	4		1	27	27	2	1	2	2		2
1	135	24	8	14	40	2	4	3	2	8	15000	7000	2000	71	2	2	1	2	4	1	2	4			1	1	4			1	30	30	7	1	7	2		2
1	136	24	8	14	34	2	4	1	2	4	7000	0	0	0	2	2	2	2	4	1	4				1	1	2	4		1	25	25	20	1	20	2		2
1	137	24	8	14	40	2	1	1	5	5	13000	0	0	0	2	2	1	2	5	5					5					1	18	18	10	1	10	2		2
1	138	24	8	14	65	2	2	1	1	7	7000	0	0	0	2	2	1	2	5	5					1	1	2	3	4	1	40	40	10	1	10	2		2
1	139	24	8	14	30	2	4	1	2	6	7000	0	0	0	2	2	1	2	1	1	1	2	4		1	1	2	3	4	1	28	28	3	1	4	2		2
1	140	24	8	14	65	2	2	1	5	3	6000	0	0	0	2	2	1	2	5	5					1	4				1	50	50	25	1	25	2		2
1	141	23	8	14	70	2	2	1	2	4	5000	0	0	0	2	2	1	2	5	5					1	4	1	3		1	50	68	9	1	9	2		2
1	142	23	8	14	52	2	2	1	2	5	7000	0	0	0	2	2	1	2	5	5					1	1	3	4		1	25	25	20	1	20	2		2
1	143	23	8	14	33	2	2	1	2	3	5000	0	0	0	2	2	1	2	5	4	2	4			1	1	3	4		1	20	20	10	1	10	2		2
1	144	23	8	14	40	2	2	1	2	7	7000	3000	0	100	2	2	1	2	5	4	4	2			1	1	2	3	4	1	20	20	20	1	20	2		2
1	145	23	8	14	45	2	2	4	2	3	6000	6000	2000	67	2	2	1	2	5	5					1	1	2	4		1	34	34	10	1	10	2		2
1	146	23	8	14	50	2	2	1	2	4	7000	0	0	0	2	2	2	2	5	5					1	1	3	4		1	30	30	15	1	15	2		2
1	147	23	8	14	60	2	4	1	2	6	6000	6000	2000	67	2	2	2	2	1	5					1	1	2	3	4	1	40	40	10	1	10	2		2
1	148	23	8	14	30	2	4	1	2	4	5500	5500	1000	82	2	2	1	2	5	5					1	1	4			1	29	29	3	1	3	2		2
1	149	23	8	14	35	2	3	1	2	4	6000	0	0	0	2	2	2	2	4	1	1	4			1	2	4			1	33	33	5	1	5	2		2
1	150	23	8	14	35	2	4	1	2	4	4500	4500	1000	78	2	2	1	2	5	5					1	2	4			1	34	34	5	1	6	2		2
1	151	24	8	14	40	2	2	1	5	5	5000	5000	1000	80	2	2	1	2	5	5					1	3	4			1	15	20	15	1	12	2		2
1	152	23	8	14	40	2	2	1	2	3	6000	0	0	0	2	2	1	2	5	5					1	1	2	4		1	20	20	5	1	5	2		2
1	153	23	8	14	35	2	2	1	2	4	6500	0	0	0	2	2	1	2	5	1	1	2	4		1	1	2	4		1	15	15	10	1	10	2		2
1	154	23	8	14	50	2	2	1	2	4	15000	0	0	0	2	2	2	2	5	1	1	2	4		1	1	2	3	4	1	30	30	20	1	20	2		2		2		2
1	155	25	8	14	60	2	1	1	2	9	10000	0	0	0	2	2	1	3	5	5					5					1	30	30	17	1	17	2		2		2		2				0	0
1	156	25	8	14	45	2	2	1	2	3	7000	0	0	0	2	2	1	3	5	5					1	3	4			1	22	22	14	1	14	2		2		2		2				1	0
1	157	25	8	14	45	2	2	3	2	5	6000	0	0	100	1	1	1	3	5	5					5					1	18	18	12	1	12	2		2		2		2				0	0
1	158	25	8	14	60	2	1	4	2	4	7000	3000	0	100	2	2	1	2	5	5					5					1	50	50	5	1	5	2		2		2		2				1	0
1	159	25	8	14	52	2	1	1	2	4	7000	0	0	0	2	2	1	3	5	5					5					1	20	20	6	1	6	2		2		2		2				0	0
1	160	25	8	14	35	2	3	1	2	4	7000	0	0	0	2	2	2	2	5	5					1	4				1	26	26	8	1	8	2		2		2		2				0	0
1	161	23	8	14	45	2	3	1	2	5	5000	0	0	0	1	1	1	3	5	5					1	4				1	25	25	10	1	10	1	10	2		2		2				1	0
1	162	23	8	14	45	2	3	1	2	5	5000	0	0	0	1	1	1	3	5	5					5					1	25	25	20	1	20	2		2		2		2				1	0
1	163	23	8	14	40	2	2	3	2	12	20000	7000	600	91	2	1	1	3	5	5					1	4				1	25	25	35	1	35	2		2		2		2				1	2
1	164	23	8	14	70	2	3	1	5	2	6000	0	0	0	2	2	1	2	5	5					5					1	30	30	8	1	8	3		2		2		2				0	0
1	165	23	8	14	40	2	2	1	2	5	6000	0	0	0	1	1	1	3	5	5					1	2	4			1	20	20	4	1	4	2		2		2		2				1	0
1	166	23	8	14	60	2	3	1	5	5	7000	7000	0	100	2	2	2	2	5	5					1	2	4			1	30	30	10	1	10	2		2		2		2				0	0
1	167	23	8	14	60	2	2	4	5	1	7500	7500	0	100	2	2	1	2	5	5					4	1	4			1	35	35	6	1	6	2		2		2		2				0	0
1	168	23	8	14	50	2	2	1	2	4	7000	0	0	0	2	2	2	2	5	5					1	4				1	20	20	25	1	25	2		2		2		2				0	0
1	169	23	8	14	38	2	4	1	2	3	6000	0	0	0	1	9	1	3	5	5					5					1	24	24	40	1	40	2		2		2		2				1	0
1	170	23	8	14	38	2	4	1	2	3	5000	0	0	0	1	9	1	3	5	5					5					1	28	28	40	1	40	1	40	2		2		2				1	0
1	171	23	8	14	30	2	4	3	2	7	10000	7500	0	100	2	2	1	3	5	5					1	4				1	21	21	15	1	15	2		2		2		2				1	0
1	172	23	8	14	45	2	2	1	2	5	5500	5500	0	100	1	1	1	3	5	5					1	3				1	30	30	14	1	14	2		2		2		2				0	0
1	173	23	8	14	45	2	3	1	2	4	7500	7500	0	100	2	2	1	3	5	5					1	4				2
1	174	23	8	14	37	2	2	4	3	3	4000	4000	0	100	2	2	1	3	5	5					1	4				1	27	27	4	2		1	4	2		2		2				0	0
1	175				38	2	1	1	2	4	8000	6000	6000	100	2	2	1	2	5	5					5					1	28	32	5	1		1		1				1				0	0
1	176				70	2	1	6	2	6	10000	7000	7000	100	2	2	1	2	1	5					1	4				1	36	38	15	1		1		1				1				0	0
1	177				70	2	1	1	2	7	8000	5000	800	13	2	1	1	2	5	5					4	4				1	35	37	10	1								1				0	0
1	178				45	2	6	1	2	4	6000	6000	6000	100	2	1	1	2	4	4	4				4	2				1	28	35	5	1		1						1				0	0
1	179				55	2	1	1	2	4	10000	7000	7000	100	2	1	1	2	5	4	2				4	2				1	32	33	15	1		1						1				0	0
1	180				45	2	2	6	2	4	12000	7000	7000	100	2	2	1	2	5	4	4				4	4				1	37	39	5	1		1						1				0	0
1	181	24	8	14	60	2	2	1	5	3	10000	0	0	0	2	2	1	3	5	5	1				3	4				1	51	51	3	1	3	2		1	3
1	182	23	8	14	30	2	3	1	2	4	14000	6000	1000	10	2	2	1	3	5	5					1	3	4			1	25	25	3	1	3	2		2
1	183	23	8	14	40	2	3	1	2	5	7000	0	0	0	2	2	1	3	5	5					1	3	4			1	36	36	3	1	3	2		2
1	184	24	8	14	45	2	1	7	2	3	13000	6000	1500	90	2	2	1	3	5	5					1	4				1	25	25	5	1	5	2		2
1	185	23	8	14	45	2	4	1	2	4	6500	0	0	0	2	2	1	2	5	5					1	3	4			1	20	20	10	1	10	2		2
1	186	24	8	14	30	2	4	1	2	4	10000	0	0	0	2	2	2	2	4	5					1	3	4			1	26	26	2	1	2	2		2
1	187	24	8	14	60	2	1	1	5	4	7000	0	0	0	2	2	1	3	5	5					4	4				1	18	18	5	1	5	2		2
1	188	24	8	14	35	2	6	1	2	4	12000	0	0	0	2	2	2	2	4	5					1	1	3	4		1	22	22	3	1	3	2		2
1	189	23	8	14	48	2	1	1	2	4	6000	0	0	0	2	2	1	3	5	5					1	3	4			1	27	27	10	1	1	3		2
1	190	23	8	14	28	2	3	1	2	4	7000	0	0	0	2	2	1	2	5	5					1	3	4			1	22	22	4	1	4	2		2
1	191	23	8	14	40	2	2	3	2	4	10000	4000	1000	89	2	2	1	2	5	5					1	4				1	25	25	8	2		1		2
1	192	23	8	14	45	2	2	3	2	5	20000	3500	1000	10	2	2	1	2	5	5					4	4				1	30	30	4	1	4	2		2
1	193				40	2	1	1	2	6	7000	0	0	0	2	2	1	3	5	5					1	1	3	4		1	37	37	10	1	10	2		2
1	194	23	8	14	40	2	2	1	2	7	8000	0	0	0	2	2	1	3	5	5					5					1	22	22	10	1	10	2		2
1	195	23	8	14	70	2	1	1	5	3	10000	0	0	0	2	2	1	2	5	5					5					1	30	30	5	1	5	2		2
1	196	23	8	14	60	2	2	1	2	3	7000	0	0	0	2	2	1	2	5	5					1	4				1	25	25	5	1	5	3		2
1	197	23	8	14	65	2	1	1	5	5	7000	0	0	0	2	2	1	3	5	5					5					1	28	28	5	1	5	2		2
1	198	23	8	14	50	2	1	1	2	4	6500	0	0	0	2	2	1	2	5	5					1	2	4			1	30	30	8	1	8	2		2
1	199	23	8	14	40	2	1	3	2	5	10000	4000	1200	89	2	2	1	3	5	5					1	4				1	22	22	8	1	8	2		2		2		2				0	0
1	200	24	8	14	45	2	2	1	2	4	10000	0	0	0	2	2	1	3	5	5					4	4				1	20	20	6	1	1	3	1	2		2		2				0	0
1	201	23	8	14	70	2	1	1	2	9	10000	0	0	0	2	2	1	3	5	4					4	1	3	4		1	20	20	8	1	1											2	0
1	202	23	8	14	60	2	1	1	2	4	10000	0	0	0	2	2	2	2	5	4	2	3	4		1	2	3	4		1	20	30														0	0
1	203	23	8	14	60	2	1	1	2	8	6000	0	0	0	2	2	1	2	5	4	3	4			1	3	4			1	20	20	10	1	10											0	0
1	204	24	8	14	35	2	4	1	2	3	5000	0	0	0	2	2	2	2	4	4	3	4			1	2	3	4		1	20	25	40	1	40			1	10							1	0	1	5
1	205	23	8	14	45	2	1	1	2	5	7500	0	0	0	1	1	1	1	5	5					4	4				1	20	20	10	1	10	2		2		2		2
1	206	23	8	14	40	2	3	1	2	2	7500	0	0	0	2	2	1	3	4	4	4				1	3	4			1	15	20	4	1	4	2		3	3	2		2				1	1	1	6
1	207	23	8	14	35	2	3	8	2	6	10000	4000	0	100	2	2	1	3	4	4	3	4			1	4				1	30	30	5	3	3	2		2		2		1	3	9	5	1	1	1	5
1	208	23	8	14	45	2	1	8	2	2	7500	4000	0	100	2	1	1	3	5	5					1	4				1	20	20	8	1	8	2		2		2		3	4			0	0
1	209	23	8	14	45	2	2	1	2	6	5000	0	0	0	2	1	1	3	5	4	3	4			1	3	4			1	15	20	8	1	8	2		2		2		2		9	5	0	0
1	210	23	8	14	40	2	2	1	2	6	6000	0	0	0	2	2	1	3	5	4	2	3			1	3	4			1	30	30	8	1	8	2		1	5	2		2				0	0
1	211	23	8	14	45	2	2	1	2	3	5000	0	0	0	2	2	1	3	4	4	3	4			1	3	4			1	20	25	6	2		1	6	2		2		2				0	0
1	212	24	8	14	35	2	2	1	2	3	7000	0	0	0	2	2	1	2	4	4	3	4			1	3	4			1	20	20	8	3	6	1	5	2		2		2				0	0
1	213	24	8	14	40	2	1	1	2	4	10000	0	0	0	2	1	1	3	5	4	4				1	3	4			1	20	20	6	1	6	2		2		2		2				1	0
1	214	24	8	14	40	2	2	1	2	5	7500	0	0	0	2	2	1	3	4	4	3	4			1					1	30	30	6	1	6	2		2		2		2				0	0
1	215	23	8	14	40	2	3	1	2	6	6000	0	0	0	2	2	1	2	5	5	1				1	4				1	35	35	6	1	6	2		2		2		2				0	0
1	216	23	8	14	27	2	4	4	2	5	10000	2000	0	100	2	2	1	3	4	4	4				4	4				1	25	26	4	1	4	2		1	4	2		2				0	0
1	217	23	8	14	45	2	1	4	2	6	6000	3000	0	100	2	1	1	3	5	5					4	3	4			1	20	20	8	1	8	2		2		2		2				0	0
1	218	23	8	14	35	2	2	7	2	6	4000	4000	0	100	2	1	1	3	4	4	2	4			4	3	4			1	15	20	12	1	12	2		2		2		2				0	0	1	12
1	219	23	8	14	40	2	1	1	2	5	7000	0	0	0	2	1	1	3	5	4	2	3			1	4				1	15	20	8	1	8	2		2		2		2				0	0
1	220	23	8	14	50	2	1	1	2	6	8000	0	0	0	2	1	1	3	5	4	3	4			1	4				1	15	20	10	1	10
1	221	23	8	14	60	2	1	1	2	5	5000	0	0	0	2	1	1	3	5	4	2	3			1	4				1	20	30	10	1	10	1		2		2		2				0	0
1	222	23	8	14	38	2	7	3	2	4	18000	6000	0	100	2	2	1	3	2	1	2	3			1	4				1	20	35	8	1	8	2		2		2		2				0	0
1	223				35	2	3	6	2	6	8000	5000	5000	100	2	2	1	2	5	5					4	4				1	33	34	8	1	8			1				1				0	0
1	224				48	2	3	7	2	5	13000	7000	500	7	2	2	1	2	5	5					5					1	40	40	3	1	3											0	0
1	228	23	8	14	30	2	4	1	2	5	6000	0	0	0	2	1	1	1	4	2	4				5					1	22	22	12	1	12	2		2		2		2				1	0
1	229	23	8	14	27	2	4	1	2	5	7500	0	0	0	1	1	1	1	5	2	4				1	4				1	14	14	15	1	15	2		2		2		2				1	0
1	230	23	8	14	34	2	4	1	2	4	7500	0	0	2	2	1	2	2	3	1	4				1	4				1	25	25	20	1	20	2		2		2		2				1	0
2	231	14	8	14	32	2	1	1	2	5	6000	0	0	0	2	2	1	3	5	5					1	4				1	20	20	5	1	5	2		2		2		2				0	0
2	232	14	8	14	35	2	3	6	4	3	4000	4000	0	100	2	2	1	2	1	5					1	4				1	27	27	15	1	15	1	15									1	0	1	2
2	233	19	8	14	45	2	1	1	2	5	7500	0	0	100	1	1	1	3	5	5					4	4				1	18	18	10	1	10	2		2		2		2				4	4	1	10
2	234	13	8	14	35	2	2	1	2	5	9000	0	0	0	2	2	2	3	5	5					4	4				1	15	15	10	1	10	2		2		2		2				1	1	1	7
2	235	19	8	14	60	2	1	4	5	7	6000	3500	0	100	2	2	1	3	5	5					5					1	40	40	15	1	15	2		2		2		2				2	2
2	236	15	8	14	45	2	2	6	2	5	10000	3000	0	100	2	2	1	3	5	5					4	4				1	32	32	2	1	2	2		2		2		2				1	1	1	1
2	237	15	8	14	30	2	3	1	2	4	7000	0	0	0	1	1	1	2	5	5					1	4				1	20	20	10			1	10	2		2		2				1	1	1	1
2	238	16	8	14	32	2	4	7	2	4	6000	6000	0	100	2	2	1	2	5	5					1	4				1	18	18	10	1	10	2		2		2		2				0	0
2	239	16	8	14	30	2	3	6	2	8	10000	6000	0	100	2	2	1	2	5	5					5					1	15	15	4	1	1	2		2		2		2				0	0
2	240	14	8	14	50	2	5	6	2	7	7000	5000	0	100	2	2	1	2	4	5					1	4				1	47	47	2	1	2	2		2		2		2				0	0
2	241	15	8	14	35	2	2	1	2	5	12000	0	0	0	2	2	1	2	5	5					4	4				1	34	34	3	1	3	2		2		2		2				0	2
2	242	16	8	14	60	2	1	1	2	4	7000	0	0	0	2	2	1	2	5	5					1	2				1	47	47	5	1	5	2		2		2		2				0	1
2	243	15	8	14	50	2	2	1	2	5	10000	0	0	0	2	2	1	1	5	5					4	4				1	18	18	4	1	4	2		2		2		2				0	0
2	244	15	8	14	20	2	2	1	2	4	3000	0	0	0	9	1	1	3	5	5					4	1				1	14	14	10	1	10	2		2		2		2				0	2
2	245	15	8	14	45	2	2	6	2	4	10000	5000	0	100	2	2	1	2	5	5					4	4				1	12	12	7	1	7	2		2		2		2				1	1
2	246	15	8	14	40	2	2	6	2	6	12000	6000	0	100	2	2	1	2	5	5					1	4				1	25	25	3	1	3	2		2		2		2				1	1	1	1
2	247	15	8	14	35	2	3	6	2	6	7000	4000	0	100	9	1	1	3	5	5					4	4				1	34	34	2	2		1	3	2		2		2				1	1	1	1
2	248	18	8	14	45	2	2	1	2	6	7500	7500	7500	0	2	2	1	2	5	5					4	3				1	30	30	3	1	3	2		2		2		2				0	0
2	249	16	8	14	38	2	4	6	2	7	12000	8000	0	100	2	2	2	2	5	5					4	4				1	18	18	6	1	1	2		1	1	2		2				1	1	1	5
2	250	15	8	14	50	2	3	1	2	4	8000	0	0	0	2	2	1	2	5	5					1	4				1	47	47	2	1	2	2		2		2		2				1	1	1	1
2	251	14	8	14	60	2	3	1	2	2	2000	0	0	100	2	1	1	3	5	5					5					1	26	26	7	2		1	7	2		2		2
2	252	14	8	14	40	2	2	7	5	5	5000	5000	0	100	1	3	3	1	5	5					1	4				1	17	17	5	1	5	1	5	2		2		2				0	0
2	253	14	8	14	40	2	2	7	3	4	10000	3000	0	100	3	1	1	3	5	5					5					1	35	35	3	1	3	2		2		2		2				0	0
2	254	14	8	14	40	2	2	1	2	3	7000	0	0	100	2	2	2	2	5	5					4	4				1	20	20	30	1	30	2		2		2		2				0	1
2	255	15	8	14	45	2	2	6	2	4	10000	5000	0	100	2	2	1	2	5	5					4	3				1	20	20	3	1	1											0	1
2	256	15	8	14	65	2	1	1	2	5	7000	0	0	0	2	2	1	2	5	5					5					1	15	15	3	1	3	2		2		2		2				0	1
2	257	18	8	14	60	2	2	1	5	1	5000	5000	0	100	2	2	1	2	5	5					4	4				1	25	25	10	1	10	2		2		2		2				0	0
2	258	16	8	14	35	2	2	1	2	4	9000	0	0	0	2	2	1	2	5	5					5					1	33	33	4	1	4	2		2		2		2				0	0
2	259	19	8	14	40	2	4	6	2	5	7000	0	0	0	2	2	1	2	5	5					1	4				1	18	18	10	1	10	2		2		2		2				1	1	1	2
2	260	16	8	14	50	2	1	1	5	4	10000	0	0	0	2	2	1	2	5	5					1	4				1	47	47	3	1	3	2		1	3	2		2				1	2
2	261	19	8	14	30	2	2	1	2	6	7000	1500	0	100	2	2	1	2	5	5					4	4				1	29	29	5	1	5	2		2		2		2				1	1
2	262	19	8	14	50	2	1	4	5	5	3000	3000	0	100	1	3	3	1	5	5					5					1	15	15	10	1	10	2		1	5	2		2				0	0
2	263	19	8	14	45	2	4	6	2	5	12000	7000	0	100	2	2	1	2	5	5					1	4				1	25	25	5	1	5	2		2		2		2				0	0
2	264	16	8	14	45	2	2	3	2	4	10000	6000	0	100	2	2	1	2	5	5					1	4				1	17	17	5	1	5	2		2		2		2				0	0
2	265	16	8	14	50	2	2	1	2	6	12000	0	0	0	2	2	1	2	5	5					1	4				1	30	30	7	1	7	2		2		2		2				0	0
2	266	16	8	14	40	2	2	1	2	5	8000	0	0	0	2	2	1	2	5	5					2	4				1	15	15	10	1	10	2		2		2		2				0	0
2	267	16	8	14	39	2	4	1	2	4	12000	0	0	0	2	2	1	3	4	5					1	4				1	20	20	10	1	10	2		2		2		2				0	1
2	268	15	8	14	35	2	3	1	1	9	8000	0	0	0	2	2	2	3	5	4	3				4	2				1	34	34	4	1	4	3	2	2		2		2				0	0
2	269	15	8	14	40	2	1	7	2	5	4000	4000	0	100	2	2	1	3	5	5					1	4				1	9	30	6	1	6	2		2		2		2				0	0
2	270	16	8	14	36	2	2	6	2	4	20000	7000	1500	79	2	2	1	2	5	5					1	4				1	20	20	20	1	20	2		2		2						0	0
2	271	18	8	14	60	2	2	1	2	10	12000	0	0	0	2	2	1	2	5	5					1	4				1	20	20	25	1	25	2		1	3	2		2				2	2
2	272	17	8	14	50	2	2	1	2	6	30000	0	0	0	2	2	1	1	5	1	4				1	1	2	3	4	1	20	20	10	2		1	10	2		2		2				1	0
2	273	17	8	14	25	1	1	1	2	4	7000	0	0	0	2	2	1	3	5	5					1	1	3	4		1	22	22	6	1	6	3	1	2		2						1	0
2	274	15	8	14	36	2	2	6	2	4	20000	7000	1500	79	2	2	1	2	5	5					1	4				1	26	26	3	1	3	2		2		2		2				1	0
2	275	17	8	14	45	2	4	1	5	2	18000	0	0	0	2	2	1	2	1	5					1	4				1	35	42	12	1	10	2		2		2		2				0	0
2	276	16	8	14	42	2	2	6	2	5	17000	7500	500	90	2	2	1	2	5	5					1	4				1	16	16	6	1	3	2		2		2		2				0	0	1	7
2	277	19	8	14	35	2	3	6	2	6	8000	6000	0	100	2	2	1	2	5	5					1	4				1	35	35	3	1	3	2		2		2		2				2	1	1	5
2	278	16	8	14	40	2	3	6	2	4	7000	7000	0	100	2	2	1	3	5	5					1	4				1	20	20	7	1	7	2		2		2		2				2	2	1	3
2	279	18	8	14	40	2	2	1	2	3	6000	0	0	0	2	2	1	2	5	4					1	4				1	38	38	2	1	2	2		2		2		2				1	0
2	280	18	8	14	50	2	2	9	2	2	8000	3000	0	100	2	2	1	2	5	5					5					1	18	18	10	1	10	2		2		2		2				1	1
2	281	18	8	14	35	2	4	1	2	4	7000	3000	0	100	2	2	1	2	5	5					5					1	20	20	20	1	20	2		2		2		2				2	2	1	5
2	282	18	8	14	45	2	3	6	2	6	12000	7500	0	100	2	2	1	2	5	5					1	4				1	20	20	20	1	20	2		2		2		2				0	0
2	283	18	8	14	40	2	2	3	2	6	10000	5000	0	100	1	1	1	3	5	5					1	4				1	15	15	10	1	10	2		2		2		2				4	4	1	5
2	284	19	8	14	45	2	2	1	2	7	12000	0	0	0	2	2	2	2	5	5					4	4				1	15	15	20	2		1	20	2		2		2				1	1	1	4
2	285	17	8	14	22	2	2	6	2	3	20000	8000	1500	40	2	2	1	2	5	5					1	2	4			1	14	20	2	1	2	2		2		2		2
2	286	16	8	14	50	2	1	1	2	5	8000	0	0	0	2	2	1	1	5	5					1	4				1	18	20	6	1	6	2		2		2		2				1	0
2	287	18	8	14	30	2	4	6	5	5	12000	5000	0	100	2	2	1	2	5	5					1	4				1	15	15	4	1	4	2		2		2						0	1
2	288	18	8	14	35	2	4	6	2	4	12000	7000	0	100	3	1	1	1	5	5					1	4				1	32	32	3	1	3	2		2		2		2				0	0
2	289	16	8	14	35	2	2	4	2	5	40000	30000	900	97	2	2	2	2	5	5					1	2	3	4		1	20	28	6	1	6	2		2		2		2				1	0
2	290	17	8	14	40	2	3	6	2	7	16000	7000	800	44	2	2	1	2	4	5					1	4				1	30	30	3	1	3	2		1	3	2		2				1	1
2	291	15	8	14	50	2	2	1	2	5	10000	0	0	0	2	2	1	3	5	5					1	4				1	20	20	4	1	4	2		2		2		2				1	0
2	292	16	8	14	30	2	4	6	2	5	8000	5000	0	100	2	2	1	2	5	5					4					1	9	19	3	1	3	2		2		2		2				1	1	1	2
2	293	15	8	14	35	1	4	3	2	4	20000	20000	20000	100	2	2	1	3	4	5					1	4				2
2	294	15	8	14	28	1	4	4	2	3	12000	12000	500	88	2	2	2	3	4	5					1	2	4			1	25	27	10	1	10	2		2		2		2
2	295	15	8	14	52	1	2	3	2	1	7000	7000	5000	29	2	2	1	2	1	5					1	3				1	12	20	8	1	8	2		2		2		2
2	296	15	8	14	22	1	4	3	1	1	6000	6000	3000	50	2	2	1	3	4	1	4				4	4				1	18	18	3	1	3	2		2		2		2
2	297	14	8	14	40	1	2	4	2	4	10000	6000	600	90	1	1	1	3	5	5					1	2				1	39	40	2	1	2	2		2		2		2
2	298	14	8	14	27	1	3	4	2	2	13000	6000	500	91	2	2	1	2	5	5					4	4				1	25	27	3	1	3	2		2		2		2
2	299	16	8	14	51	1	5	3	2	3	15000	6000	2000	67	2	2	1	2	4	5					1	4				1	30	40	3	1	3	2		2		2		2
2	300	14	8	14	53	1	2	3	2	1	5000	5000	1000	80	2	2	1	2	4	5					1	3				1	33	40	10	1	10	2		2		2		2
2	301	14	8	14	36	1	4	3	2	1	7500	7500	3500	60	2	2	1	2	4	2	4				1	4				1	18	26	16	1	16	2		2		2		2
2	302	16	8	14	55	1	5	3	2	6	17000	7000	1500	70	2	2	1	2	1	5					1	4				1	25	25	7	1	7	2		2		2		2
2	303	16	8	14	65	1	6	9	2	7	30000	5000	1000	80	2	2	1	2	1	4	4				1	4				1	62	62	4	1	4	2		2		2		2
2	304	10	8	14	27	1	6	3	1	2	6000	6000	1000	83	2	2	1	2	4	4	4				1	4				1	22	22	3	3	3	2		2		2		3
2	305	16	8	14	30	1	2	3	2	3	6000	6000	500	92	2	2	1	3	5	5					1	2	4			1	18	23	4	1	4	2		2		2		3
2	306	16	8	14	35	1	6	3	2	2	6000	6000	500	92	2	2	1	2	4	4	4				1	4				1	27	27	6	1	6	2		2		2		3
2	307	16	8	14	70	1	2	9	2	4	7000	5000	1000	80	2	1	1	3	5	5					4	2	4			1	30	30	8	1	8	2		2		2		2				0	1
2	308	16	8	14	40	1	2	7	2	5	7000	7000	800	89	2	2	1	2	5	5					4	4				1	30	30	5	1	5	2		2		2		2				0	1
2	309	19	8	14	25	1	2	7	2	2	11000	7500	1500	78	2	2	1	3	5	1	4				1	4				1	16	16	5	1	5	2		2		2		3
2	310	19	8	14	55	1	7	4	2	5	20000	10000	2500	75	2	2	2	2	1	5					1	1	4			1	40	40	3	1	3	2		2		2		3
2	311	19	8	14	48	1	5	4	2	5	17000	8500	2000	75	2	2	1	2	4	5					4	4				1	30	30	6	1	6	2		2		2		2
2	312	19	8	14	42	1	1	7	2	4	11000	6500	900	80	2	1	1	3	5	5					1	2	4			1	25	25	15	1	15	2		3		2		2
2	313	19	8	14	42	1	1	4	2	5	12000	6500	800	78	2	2	1	3	5	5					1	2	4			1	28	28	10	1	10	2		3		2		2
2	314	18	8	14	28	2	4	4	2	3	12000	8000	1500	78	2	2	1	2	4	1	4				1	2	4			1	20	20	4	1	4	2		2		2		3				0	1
2	315	17	8	14	50	1	5	4	2	6	17000	8000	1000	88	2	2	1	2	4	5					1	4				1	25	25	10	1	10	2		3		2		2				0	1
2	316	17	8	14	45	1	5	4	2	6	15000	8000	1200	85	2	1	1	3	4	5					4	4				1	30	30	6	1	6	2		2		2		2
2	317	17	8	14	32	1	4	3	2	1	6000	6000	600	85	2	2	1	3	4	1	4				4	3	4			1	16	18	3	1	3	2		2		2		1
2	318	17	8	14	30	1	4	3	2	3	12000	7000	1500	79	2	2	1	2	4	4	4				1	4				1	17	17	5	1	5	2		2		2		3
2	319	16	8	14	42	1	1	7	2	10	13000	7000	1200	83	2	1	1	3	5	5					1	4				1	25	25	10	1	10	2		2		2		2
2	320	16	8	14	39	1	1	3	2	4	9000	5000	700	86	2	2	1	3	5	5					4	4				1	23	23	12	1	12	2		2		2		2
2	321	16	8	14	46	1	2	3	2	5	16000	7000	1000	86	2	1	1	3	5	5					4	4				1	20	25	10	1	10	2		2		2		2
2	322	16	8	14	60	1	2	3	1	1	7000	7000	0	100	2	1	1	3	5	5					5					1	30	30	8	1	8	3		3		2		2
2	323	16	8	14	26	1	1	3	2	3	10000	6000	1000	83	2	2	1	3	5	4	4				1	4				1	17	17	5	1	5	2		2		2		3
2	324	16	8	14	63	1	4	9	2	7	16000	6000	800	87	2	2	1	3	5	5					5					1	20	20	7	1	7	3		2		2		2
2	325	17	8	14	46	1	2	3	2	7	18000	6500	1200	85	2	2	2	2	5	5					1	2	4			1	20	20	10	1	10	2		3		2		3				0	2
2	326	17	8	14	30	1	3	3	2	2	7500	7500	1000	87	2	2	1	3	4	4	4				1	4				1	17	17	5	1	5	2		2		2		3
2	327	18	8	14	45	1	4	8	2	4	12000	7000	800	89	2	2	1	2	4	5					4	2	4			1	25	25		2		2		1	5	2		2
2	328	18	8	13	50	1	5	4	2	7	15000	8000	1500	87	2	2	1	3	4	5					1	4				1	30	30	6	1	6	2		2		2		2				0	1
2	329	18	8	14	38	1	3	3	2	5	12000	7500	900	82	2	1	1	3	5	5					1	2	3	4		1	25	25	3	1	3	2		3		2		2				0	1
2	330	18	8	14	65	1	2	4	2	3	7500	7500	600	90	2	2	1	3	5	5					4	4				1	25	25	10	1	10	2		2		2		2
2	331	18	8	14	37	1	3	4	2	5	12000	8000	1200	78	2	2	1	2	5	5					1	4				1	20	20	4	1	4	2		2		2		3
2	332	18	8	14	61	1	5	9	2	7	15000	5000	2000	60	2	2	2	2	1	5					1	2	4			1	35	35	8	1	8	2		2		2		2
2	333	14	8	14	30	1	5	3	2	2	15000	15000	2000	87	2	2	1	3	4	4	4				4	4				2
2	334	14	8	14	36	1	2	4	2	3	11000	5000	5000	0	2	2	1	2	5	5					5					1	20	22	10	1	10	2		2		2		2
2	335	14	8	14	74	1	1	4	2	5	19000	5000	1000	80	2	2	1	3	5	5					4	4				1	30	30	3	3	3	2		2		2		2				0	1
2	336	14	8	14	65	1	6	9	2	5	10000	5000	500	95	2	2	1	2	4	5					1	2	4			1	32	46	4	1	4	2		1		2		2
2	337	14	8	14	41	1	2	7	2	3	13000	8000	2000	75	2	1	1	3	4	5					1					1	14	26	4	1	4	2		2		2		2				0	1
2	338	14	8	14	38	1	7	3	2	4	14000	14000	0	100	2	2	1	2	1	1	4				1	2	4			1	20	25	10	1	10	2		2		2		2
2	339	15	8	14	55	1	2	8	2	4	17000	5000	500	90	2	2	1	3	4	5					1	2	4			1	25	30	6	1	6	1		1		2		2				0	1
2	340	15	8	13	41	1	2	4	2	3	11000	5000	2400	52	1	1	1	3	5	5					1	4				1	15	20	5	1	5	2		2		2		2				0	1
2	341	15	8	14	38	1	5	4	2	5	15000	15000	3000	80	2	2	1	2	5	5					4	4				1	12	12	10	1	10	2		2		2		2
2	342	15	8	14	30	1	3	6	2	4	12000	8000	3000	63	2	2	1	2	5	4	4				5					1	27	27	5	1	5	2		2		2		2				0	1
2	343	15	8	14	45	1	2	8	2	4	8000	3000	1000	67	2	2	1	2	5	5					1	4				1	20	20	4	3	4	2		2		2		2
2	344	15	8	14	39	1	4	3	2	4	7000	7000	1000	86	2	2	1	2	5	5					1	4				1	27	27	8	1	8	2		2		2		2				0	1
2	345	19	8	14	40	1	3	7	2	4	14000	7500	2000	78	2	1	1	3	4	5					1	4				1	17	30	5	1	5	2		2		2		2				0	1
2	346	19	8	14	35	1	4	3	2	4	15000	0	800	88	1	1	1	3	1	5					1	3	4			1	19	19	9	1	9	2		2		2		3				0	1
2	347	19	8	14	47	1	4	3	2	10	20000	8000	1200	85	2	2	1	3	4	5					1	4				1	30	30	5	1	5	2		2		2		3				0	1
2	348	19	8	14	50	1	5	4	2	4	15000	8000	1200	85	2	2	1	3	1	5					1	1	2	3	4	1	27	27	12	1	12	2		3		2		2
2	349	19	8	14	55	1	3	4	2	5	16000	7500	900	87	2	1	1	3	4	5					4	4				1	20	20	12	1	12	2		3		2		2				0	1
2	350	15	8	14	30	1	4	3	2	3	15000	8000	0	100	2	2	1	2	4	5					5					1	17	22	3	1	3	2		2		2		2
2	351	15	8	14	28	1	1	7	2	4	5000	5000	600	88	2	2	1	2	5	5					5					1	23	24	7	1	7	2		2		2		2
2	352	15	8	14	40	1	2	7	2	5	15000	8000	1200	85	2	2	1	3	5	4	4				4	4				1	15	16	6	1	6	2		2		2		2
2	353				42	1	2	7	2	4	15000	8000	1000	87	2	2	1	3	5	5					2	4				1	16	16	10	1	10	2		2		2		3	4
2	354	17	8	14	38	1	6	3	2	3	8000	8000	1200	85	2	2	1	3	5	5					4	4				1	21	21	10	1	10	2		2		2		3	2
2	355	17	8	14	45	1	2	3	2	6	12000	7000	600	91	2	2	1	3	4	4	3				2	3	4			1	20	20	12	1	12	2		2		2		2				0	1
2	356	17	8	14	30	1	3	3	2	4	10000	6500	900	86	2	2	1	3	4	5					4	2	4			1	20	22	6	1	6	2		1	4	2		2		9	3
2	357	18	8	14	43	1	2	3	2	4	8000	8000	1000	87	2	2	1	3	4	5					1	1	4			1	25	25	5	1	5	2		2		2		1	3
2	358	18	8	14	30	1	3	3	2	2	14000	8000	900	88	2	1	1	3	4	5					4	4				1	22	25	8	1	8	2		2		2		2
2	359	18	8	14	38	1	2	3	2	4	6000	4000	500	87	2	1	1	3	4	5					4	2	4			1	18	18	8	1	8	2		2		2		2		9	5	0	5
2	360	15	8	14	60	1	1	4	2	4	8000	8000	1000	87	2	1	1	3	5	5					4	2	4			1	12	13	10	1	10	2		2		2		2
2	361	16	8	14	27	1	4	3	1	7	12000	7000	900	87	2	2	1	2	4	4	4				1	4				1	20	22	7	1	7	2		2		2		2
2	362	16	8	14	42	1	4	3	2	3	9000	5000	0	100	2	2	1	3	4	5					4	4				1	23	25	5	1	5	2		2		2		2
2	363	16	8	14	25	1	6	3	1	4	6000	6000	500	91	2	2	1	2	4	4	4				4	2	4			1	15	18	6	1	6	2		2		2		3	2
2	364	16	8	14	32	1	3	3	2	2	7000	7000	800	88	2	1	1	3	5	5					4	2	4			1	16	17	10	1	10	2		2		2		2
2	365	17	8	14	47	1	6	3	2	1	7400	7400	600	91	2	2	1	3	1	5					4	2	3			1	43	45	4	1	1			1	2
2	366	19	8	14	35	1	2	3	2	4	7000	7000	500	92	2	1	1	3	5	5					4	4				1	17	18	5	1	5	2		2		2		2		9	5	0	1
2	367	19	8	14	50	1	2	3	2	6	20000	8000	1000	87	2	2	1	3	5	5					4	2	4			1	30	30	7	1	7	2		2		2		2
2	368	19	8	14	38	1	5	3	2	4	14000	7500	1000	86	2	1	1	3	4	4	3				1	3	4			1	25	25	5	1	5	2		2		2		2				0	1
2	369				42	1	1	3	2	4	8000	8000	900	88	2	2	1	3	5	5					4					1	16	16	8	1	8	2		1	5	2		2				0	1
2	370	19	8	14	30	1	2	4	2	4	9500	8000	1500	81	2	1	1	3	5	5					2	4				1	20	21	5	1	5	2		2		2		2				0	1
2	371	19	8	14	37	1	1	4	2	4	12000	6500	0	100	2	1	1	3	5	5					5					1	24	24	3	1	3	2		2		2		2		9	3
2	372	19	8	14	28	1	4	3	2	2	12000	7000	0	100	2	2	1	3	4	5					2	2	4			1	22	22	3	1	3	2		2		2		2
2	373	16	8	14	60	2	1	3	2	7	6000	1500	200	13	2	2	1	2	5	5					1	4				1	10	50	3	3	2
2	374	17	8	14	36	2	5	1	2	3	18000	0	100	18	2	2	1	1	4	5					1	1	2	3	4	1	12	24	4	3	3	2		2
2	375	17	8	14	45	2	1	1	5	4	12000	0	600	5	1	2	1	1	5	5					1	1	2	3	4	1	10	15	10	1	10	2		2
2	376	14	8	14	30	2	3	1	2	4	7000	0	0	0	2	2	1	3	4	1	1	2	3	4	1	2	3	4		1	28	28	3	1	3
2	377	14	8	14	45	2	3	1	5	4	10000	0	0	0	2	2	1	2	5	1	2	3	4		1	3	4			1	20	20	6	3	3	1	6
2	378	18	8	14	20	2	2	6	2	5	10000	6000	0	100	2	2	1	3	4	1	2	4			1	2	4			1	15	15	4	1	4	2		2
2	379	15	8	14	55	2	1	6	5	6	10000	2000	0	100	2	2	1	3	5	4	2	4			1	4				1	12	12	6	1	6	2		2
2	380	18	8	14	40	2	2	1	2	4	10000	0	0	0	2	2	1	3	5	4	2	4			1	3	4			1	20	20	5	1	5	2		2
2	381	14	8	14	50	2	3	1	2	3	7000	0	0	0	2	2	1	3	5	5					1	2	4			1	25		5	1	5
2	382	18	8	14	30	2	2	6	2	4	12000	7500	0	100	2	2	1	3	4	5					4	4				1	28	28	4	1	4	2		2
2	383	14	8	14	40	2	3	6	3	2	5000	5000	0	100	2	2	2	2	4	4	4				1	4				1	35		2		2
2	384	14	8	14	35	2	2	6	5	4	10000	4000	1000	100	2	2	1	2	5	5					5					1	15	15	5			1	5	2
2	385	16	8	14	35	2	2	1	2	8	10000	0	0	0	2	2	1	3	5	4	3	4			4	3	4			1	20	20	6	1		1		2
2	386	16	8	14	58	2	1	9	5	5	10000	5000	0	100	2	2	1	2	5	5					1	3	4			1	15	15	6	1	6	2		2
2	387	14	8	14	20	2	2	1	2	3	7000	0	0	0	2	2	1	2	5	1	2	4			1	4				2	15	15	5
2	388	16	8	14	50	2	1	9	3	2	9000	9000	9000	90	2	2	1	2	5	4	4				4	4				1	48	48	4	3	4
2	389	19	8	14	40	2	2	6	2	5	10000	5000	0	100	2	1	1	3	5	4	4				1	4				1	15	20	5	1	5	2		2
2	390	15	8	14	60	2	2	9	5	3	7500	7500	0	100	2	1	1	3	4	5					5					1	40	40	6	1	6	2		2
2	391	15	8	14	24	2	3	1	2	5	12000	7000	7000	100	2	2	1	2	4	1	1	3	4		1	2	3	4		1	15	15	5	1	5
2	392	15	8	14	45	2	1	7	2	5	20000	5000	0	100	2	2	1	2	5	1	3	4			1	3	4			1	15	25	5	1	5			1	10							1	1
2	393	16	8	14	50	2	1	7	5	4	10000	5000	0	100	2	2	1	3	5	4	4				4	4				1	20	25		3	3
2	394	15	8	14	50	2	3	1	2	4	6000	0	0	0	2	2	1	3	4	5					1	4				1	20	35	8	1	8	2		2
2	395	15	8	14	40	2	2	6	2	5	15000	7000	1000	80	2	2	1	3	5	5					4	3	4			1	30	38	3	3	3
2	396	15	8	14	60	2	1	6	5	1	3000	3000	3000	0	2	2	1	3	5	4	3	4			1	3	4			1	40	40	5	1	5	2		2
2	397	15	8	14	35	2	3	6	2	3	7000	4000	1000	90	2	2	1	3	4	1	4				1	4				1	28	28	6	1	6
2	398	15	8	14	43	2	2	7	2	4	10000	5000	0	100	2	2	1	2	4	4	4				4	4				1	20	20	5	1	1
2	399	15	8	14	60	2	2	9	2	4	12000	2000	0	100	2	2	1	3	5	4	4				4	4				1	20	20	5	1	3
2	400	15	8	14	30	2	3	6	2	3	10000	5000	0	100	2	2	1	3	4	1	4				1	4				1	10	15	15	1	15
2	401	18	8	14	30	2	2	6	2	3	5000	5000	0	100	3	1	1	3	4	4	4				1	4				1	15	15	5	1	5	3	4	3	3
2	402	17	8	14	35	2	2	6	2	4	12000	7000	2000	97	2	2	1	3	5	1	4				1	4				1	20	30	4	1	4
2	403	17	8	14	35	2	2	6	2	4	12000	6000	1000	83	9	1	1	3	5	1	3	4			1	3	4			1	15	20	5	3	4			1	4
2	404	18	8	14	30	2	3	1	2	4	5000	0	0	0	3	1	1	3	5	4	4				1	4				1	20	20	5	1	5	3	3	2
2	405	16	8	14	50	2	1	1	2	3	7000	0	0	0	2	2	1	3	5	4	4				4	4				1	20	25	6	1	6	2		2
2	406	16	8	14	45	2	2	1	5	8	11000	0	0	0	2	2	1	3	5	4	4				4	4				1			4	1	1
2	407	17	8	14	40	2	1	1	5	5	9000	0	0	0	2	2	1	3	5	4	4				1	4				1	15	15	8	1	8	2		1	4
2	408	16	8	14	45	2	1	7	5	3	10000	6000	0	100	2	2	1	3												1	12	20	5	1	5			1	4
2	409	16	8	14	44	2	3	1	2	5	8500	0	0	0	2	2	1	2	4	1	2	3	4		4	3	4			1	20	20	4	1	1
2	410	16	8	14	40	2	1	6	5	4	7000	0	0	100	2	2	2	3	5	4	1	2			4	1	2			1	10	15	6	1	6	1	6	1	6
2	411	18	8	14	35	2	1	1	2	5	7000	0	0	0	2	2	1	3	5	4	4				4					1	15	15	5	1	5
2	412	17	8	14	25	2	4	1	2	4	7000	0	0	0	2	2	1	3	5	1	1	2	3	4	1	1	2	3	4	1	20	20	4	1	4
2	413	17	8	14	36	2	2	6	2	6	10000	7000	1000	85	2	2	1	3	5	1	2	3	4		1	2	3	4		1	20	30	5	3	5
2	414	18	8	14	30	2	1	6	2	6	12000	7000	0	100	2	2	1	3	5	4	4				4	4				1	15	15	4	1	4	2		2
2	415	18	8	14	55	2	4	9	5	7	15000	7000	0	100	2	2	1	2	1	1	3	4			1	3	4			1	12	20	8	2		1	8	2
2	416	18	8	14	40	2	3	1	2	4	8000	0	0	0	2	2	1	3	4	1	4				1	4				1	15	20		1	5	2		2
2	417	18	8	14	40	2	5	1	2	4	5000	0	0	0	2	2	1	3	4	1	3	4			1	3	4			1	35	35	6	1	6	2		1	6
2	418	19	8	14	45	2	2	6	2	5	12000	7500	1000	87	2	1	1	3	4	4	4				4	4				1	15	15	5			1	5
2	419	19	8	14	35	2	3	6	2	2	5000	0	0	100	3	1	1	3	5	5					1	3	4			1	8	12	8	1	8	2		2
2	420	19	8	14	35	2	1	6	2	4	5000	0	0	100	3	1	1	3	5	4	2	4			1	2	4			1	15	15	6
2	421	14	8	14	40	2	2	1	2	5	9000	0	0	0	2	2	1	2	5	1	2	4			1	1	4			1	28	28	4			1	5
2	422	18	8	14	50	2	2	1	2	1	7000	0	0	0	2	2	2	2	5	4	3	4			1	3	4			1	10	15	8	1	8	3	4	1	6
2	423	18	8	14	40	2	2	1	2	4	7000	0	0	100	2	2	1	3	5	4	4				1	4				1	20	20	5	1	5	2		2
2	424	17	8	14	35	2	4	6	2	6	15000	7000	2000	72	2	2	1	2	5	1	2	3	4		1	2	3	4		1	25	30	5	1	5	2		2
2	425	14	8	14	60	2	3	1	5	4	15000	7000	1000	100	2	2	1	3	4	1					1	3	4			1	20		5	1	5			1	5
2	426	20	8	14	37	1	2	6	2	6	18000	7500	1500	80	2	2	1	3	5	4	4				1	2	4			1	28	28	10	1	10	2		3
2	427	20	8	14	40	1	3	3	2	4	19000	8000	1600	80	2	2	1	3	5	5					1	4				1	20	20	8	1	8	2		2
2	428	20	8	14	50	1	2	4	2	5	15000	7500	1000	87	2	2	1	2	5	5					1	4				1	25	25	7	1	7	2		3
2	429	20	8	14	55	1	2	4	2	5	16000	7500	1200	84	2	1	1	2	5	5					4	4				1	20	20	12	1	12	2		3
2	430	20	8	14	40	1	1	7	2	7	18000	8000	2200	73	2	1	1	3	5	5					1	4				1	26	26	5	1	5	2		3
2	431	20	8	14	62	1	2	7	2	5	15000	6000	800	87	2	1	1	3	5	5					4	4				1	30	30	10	1	10	2		2
2	432	20	8	14	53	1	2	4	2	5	12000	6000	500	92	2	2	1	3	5	5					1	2	4			1	18	18	6	1	6	2		2
2	433	20	8	14	45	1	1	7	2	5	15000	7000	600	91	2	1	1	3	5	5					1	4				1	23	23	8	1	8	2		2
2	434	20	8	14	48	1	2	3	2	4	15000	7800	1500	81	2	1	1	3	5	5					4	4				1	32	32	5	1	5	2		1
2	435	20	8	14	50	1	1	4	2	4	11000	7000	700	90	2	1	1	3	5	5					1	2	4			1	27	27	10	1	10	2		3
2	436	20	8	14	37	1	4	3	2	4	9000	6000	1000	83	2	2	1	3	1	1	4				1	4				1	25	25	3	1	3	2		2
2	437	20	8	14	36	1	3	3	2	4	14000	7000	1200	83	2	2	1	2	4	1	3				1	4				1	20	20	4	1	4	2		2
2	438	20	8	14	65	1	1	4	2	5	20000	8000	9000	89	2	1	1	3	5	5					4	4				1	16	16	8	1	8	2		3
2	439	20	8	14	40	1	2	3	2	4	15000	8000	1500	81	2	2	1	2	5	5					1	4				1	22	25	10	1	10	2		2
2	440	20	8	14	50	1	2	7	2	5	15000	8000	1700	79	2	2	1	3	5	5					5					1	30	30	5	1	5	2		3
2	441	20	8	14	55	1	2	7	2	6	12000	6000	1100	82	2	2	1	3	5	5					4	4				1	40	40	4	3	4	2		1
2	442	20	8	14	55	1	1	4	3	7	15000	7000	500	93	2	1	1	3	5	5					4	4				1	29	29	7	1	7	2		2
2	443	20	8	14	42	1	3	3	2	5	11000	6000	1200	80	2	1	1	3	5	5					1	4				1	35	35	6	1	6	2		3
2	444	20	8	14	27	1	4	3	2	2	7000	7000	1000	86	2	2	2	2	4	1	3	4			1	4				1	25	25	4	1	4	2		2
2	445	20	8	14	27	1	4	3	2	2	15000	8000	1500	81	2	2	2	2	4	1	3				1	4				1	22	22	7	1	7	2		2
2	446	20	8	14	32	1	5	3	2	2	12000	6500	1300	80	2	2	2	2	1	5					1	4				1	24	24	10	1	10	2		2
2	447	20	8	14	45	1	1	4	2	4	8000	8000	600	93	2	2	2	2	5	5					1	2	4			1	32	32	8	1	8	2		3
2	448	20	8	14	26	1	1	6	1	1	6000	6000	3000	50	2	1	1	3	5	5					4	4				1	24	24	5	1	5	2		2
2	449	20	8	14	30	1	6	3	2	4	18000	7500	1200	84	2	2	1	3	1	4	3				1	4				1	25	25	4	1	4	2		2
2	450	20	8	14	28	1	2	3	2	2	15000	8000	1700	79	2	2	1	3	5	1	3	4			4	4				1	24	24	6	3	6	2		2
2	451	20	8	14	31	1	5	3	2	3	17000	8400	2000	76	2	2	1	3	1	1	3	4			1	4				1	27	27	6	1	6	2		3
2	452	20	8	14	35	1	4	4	2	5	14000	7500	1000	87	2	2	1	3	4	5					1	4				1	22	22	10	1	10	2		3
2	453	20	8	14	30	1	3	6	2	3	14000	6000	1200	80	2	2	1	3	5	4	3				1	4				1	28	28	7	1	7	2		2
2	454	20	8	14	27	1	3	3	2	1	8000	8000	1000	88	2	2	1	3	4	4	3				1	2	3			1	17	17	5	1	5	2		2
2	455	20	8	14	45	1	1	3	2	4	8000	8000	900	89	2	2	1	3	5	5					4	4				1	25	25	10	1	10	2		2
2	456	20	8	14	30	1	4	3	2	4	20000	8000	1200	85	2	2	1	3	4	5					1	3	4			1	22	22	8	1	8	2		2
2	457	20	8	14	32	1	3	3	2	3	15000	7000	1000	86	2	2	1	3	4	5					2	3	4			1	20	25	6	1	6	2		2
2	458	20	8	14	50	1	2	4	2	6	12000	7000	900	87	2	1	1	3	5	5					4	4				1	20	20	12	1	12	2		2
2	459	20	8	14	37	1	5	3	2	2	14000	8000	1500	81	2	2	1	3	1	4	2	3			1	2	4			1	30	30	4	1	4	2		2
2	460	20	8	14	30	1	4	3	2	4	17000	6000	1200	80	2	1	1	3	4	5					1	4				1	25	25	5	1	5	2		2
2	461	20	8	14	50	1	2	4	2	6	12000	7000	1500	79	2	2	1	3	5	5					4	4				1	30	30	10	1	10	2		2
2	462	23	8	14	38	2	4	1	2	5	7500	0	0	0	2	2	1	2	4	5					1	4				1	31	33	20	1	20	2		2		2		2				0	0
2	463				50	2	2	1	2	5	7000	0	0	0	2	2	1	2	5	5					1	3				1	17	17	3					1	3
[truncated: 157 more columns]

## Sheet: Var_names
Area	Study Area
ID	Id of the respondents
Day	Day of interview
Month	Month of interview
Year	Year of interview
q1_1	1.1 Age of Respondents
q1_2	1.2 Sex of the respondents
q1_3	1.3 Education of the respondents
q1_4	1.4 Main occupation of the respondents
q1_5	1.5 marital status of respondents
q1_6	1.6 # of members in the family
q1_7	1.7 Monthly family income
q1_8	1.8 Monthly income of respondents
q1_9	1.9 Amount of money respondent spent by himself
q1_10	1.10 % of income respondent spent for the family
q1_11_Floor	1.11 Floor structure
q1_11_Wall	1.11 Wall structure
q1_11_Roof	1.11 Roof structure
q1_12	1.12 Type of Latrine
q1_13	1.13 Frequency of reading Newspapers
q1_14	1.14 Frequency of listening radio
q1_15_1	1.15 Usual time of listening radio-1
q1_15_2	1.15 Usual time of listening radio-2
q1_15_3	1.15 Usual time of listening radio-3
q1_15_4	1.15 Usual time of listening radio-4
q1_16	1.16 Frequency of watching TV
q1_17_1	1.17 Usual time of watching TV-1
q1_17_2	1.17 Usual time of watching TV-2
q1_17_3	1.17 Usual time of watching TV-3
q1_17_4	1.17 Usual time of watching TV-4
q2_1	2.1 Are you currently using SLT
q2_2	2.2 Age of starting SLT
q2_3	2.3 Age of regularly using SLT
q2_4	2.4 Frequency of using betel-leaf with zarda daily
q2_5_1a	2.51a Type of SLT use daily - Zarda
q2_5_1b	2.51b Frequency of daily SLT use-Zarda
q2_5_2a	2.52a Type of SLT use daily -SadaPata
q2_5_2b	2.52b Frequency of daily SLT use-Sadapata
q2_5_3a	2.53a Type of SLT use daily - Gul
q2_5_3b	2.53b Frequency of daily SLT use-Gul
q2_5_4a	2.54a Type of SLT use daily - Nassi
q2_5_4b	2.54b Frequency of daily SLT use-Nassi
q2_5_5a	2.55a Type of SLT use daily - Panmasala with zarda
q2_5_5b	2.55b Frequency of daily SLT use-Panmassala
q2_5_6a	2.56a Type of SLT use daily - Others
q2_5_6b	2.56b Frequency of daily SLT use-Others
q2_6_Male	2.6-Male # of male family members using SLT
q2_6_Female	2.6-Female # of female family members using SLT
q2_71_1a	2.71.1a Father using zarda
q2_71_1b	2.71.1b Frequency of using zarda by father
q2_71_2a	2.71.2a Father using Sadapata
q2_71_2b	2.71.2b Frequency of using sadapata by father
q2_71_3a	2.71.3a Father using Gul
q2_71_3b	2.71.3b Frequency of using Gul by father
q2_71_4a	2.71.4a Father using Nassi
q2_71_4b	2.71.4b Frequency of using Nassi by father
q2_71_5a	2.71.5a Father using Panmassala with zarda
q2_71_5b	2.71.5b Frequency of using panmassala by father
q2_71_6a	2.71.6a Father using Other SLT
q2_71_6b	2.71.6b Frequency of using other SLT by father
q2_72_1a	2.72.1a Mother using zarda
q2_72_1b	2.72.1b Frequency of using zarda by mother
q2_72_2a	2.72.2a Mother using sadapata
q2_72_2b	2.72.2b Frequency of using sadapata by mother
q2_72_3a	2.72.3a Mother using Gul
q2_72_3b	2.72.3b Frequnecy of using gul by mother
q2_72_4a	2.72.4a Mother using Nassi
q2_72_4b	2.72.4b Frequency of using nassi by mother
q2_72_5a	2.72.5a Mother using Panmassala with zarda
q2_72_5b	2.72.5b Frequency of using panmassala by mother
q2_72_6a	2.72.6a Mother using other SLT
q2_72_6b	2.72.6b Frequency of using other SLT by mother
q2_73_1a	2.73.1a Brother using zarda
q2_73_1b	2.73.1b Frequency of using zarda by brother
q2_73_2a	2.73.2a Brother using sadapata
q2_73_2b	2.73.2b Frequency of using sadapata by brother
q2_73_3a	2.73.3a Brother using Gul
q2_73_3b	2.73.3b Frequency of using Gul by brother
q2_73_4a	2.73.4a Brother using Nassi
q2_73_4b	2.73.4b Frequency of using Nassi by brother
q2_73_5a	2.73.5a Brother using Panmassala with zarda
q2_73_5b	2.73.5b Frequency of using panmassala by brother
q2_73_6a	2.73.6a Brother using other SLT
q2_73_6b	2.73.6b Frequency of using other SLT by brother
q2_74_1a	2.74.1a Sister using zarda
q2_74_1b	2.74.1b Frequency of using zarda by sister
q2_74_2a	2.74.2a Sister using sadapata
q2_74_2b	2.74.2b Frequency of using sadapata by sister
q2_74_3a	2.74.3a Sister using Gul
q2_74_3b	2.74.3b Frequency of using Gul by sister
q2_74_4a	2.74.4a Sister using Nassi
q2_74_4b	2.74.4b Frequency of using Nassi by sister
q2_74_5a	2.74.5a Sister using Panmassala with zarda
q2_74_5b	2.74.5b Frequency of using panmassala by sister
q2_74_6a	2.74.6a Sister using other SLT
q2_74_6b	2.74.6b Frequency of using other SLT by sister
q2_75_1a	2.75.1a Other member-1 using zarda
q2_75_1b	2.75.1b Frequency of using zarda by other member-1
q2_75_2a	2.75.2a Other member-1 using sadapata
q2_75_2b	2.75.2b Frequency of using Sadapata by other member-1
q2_75_3a	2.75.3a Other member-1 using Gul
q2_75_3b	2.75.3b Frequency of using Gul by other member-1
q2_75_4a	2.75.4a Other member-1 using Nasssi
q2_75_4b	2.75.4b Frequency of using Nassi by other member-1
q2_75_5a	2.75.5a Other member-1 using Panmassala with zarda
q2_75_5b	2.75.5b Frequency of using Panmassala by other member-1
q2_75_6a	2.75.6a Other member-1 using other SLT
q2_75_6b	2.75.6b Frequency of using other SLT by other member-1
q2_76_1a	2.76.1a Other member-2 using zarda
q2_76_1b	2.76.1b Frequency of using zarda by other member-2
q2_76_2a	2.76.2a Other member-2 using sadapata
q2_76_2b	2.76.2b Frequency of using Sadapata by other member-2
q2_76_3a	2.76.3a Other member-2 using Gul
q2_76_3b	2.76.3b Frequency of using Gul by other member-2
q2_76_4a	2.76.4a Other member-2 using Nasssi
q2_76_4b	2.76.4b Frequency of using Nassi by other member-2
q2_76_5a	2.76.5a Other member-2 using Panmassala with zarda
q2_76_5b	2.76.5b Frequency of using Panmassala by other member-2
q2_76_6a	2.76.6a Other member-2 using other SLT
q2_76_6b	2.76.6b Frequency of using other SLT by other member-2
q2_8	2.8 Do you use cigarettes/bidi along with SLT
q2_9	2.9 If yes, # of cigarettes/bidis smoked per day
q3_1	3.1 Respondents knowledge on physical effects of SLT
q3_2_1	3.2 Physical effects of SLT-1
q3_2_2	3.2 Physical effects of SLT-2
q3_2_3	3.2 Physical effects of SLT-3
q3_2_4	3.2 Physical effects of SLT-4
q3_2_5	3.2 Physical effects of SLT-5
q3_3	3.3 Suffering from dental decay
q3_4	3.4 Dental decay due to SLT use
q3_5_1	3.5 How claiming that decay due to SLT use-1
q3_5_2	3.5 How claiming that decay due to SLT use-2
q3_5_3	3.5 How claiming that decay due to SLT use-3
q3_5_4	3.5 How claiming that decay due to SLT use-4
q3_6	3.6 Duration of suffering from dental decay
q3_7	3.7 Respondents idea about treatment of dental decay
q3_8	3.8 Received treatment to dental deacy of own
q3_9_1	3.9 Treatment taken for tooth decay-1
q3_9_2	3.9 Treatment taken for tooth decay-2
q3_9_3	3.9 Treatment taken for tooth decay-3
q3_10	3.10 Suffering from mouth infection
q3_11	3.11 Mouth Infection due to SLT use
q3_12	3.12 Duration of suffering from mouth infection
q3_13	3.13 Respondents knowledge on mouth infection
q3_14	3.14 Receive any treatment due to mouth infection of own
q3_15_1	3.15 Treatment taken for mouth infection-1
q3_15_2	3.15 Treatment taken for mouth infection-2
q3_15_3	3.15 Treatment taken for mouth infection-3
q3_15_4	3.15 Treatment taken for mouth infection-4
q3_16	3.16 Is SLT responsible for mouth cancer
q3_17	3.17 Respondent visited doctor for cancerous problem
q3_18	3.18 Tpye of treatment given by doctor
q3_19	3.19 Cause doctor mentioned responsible for the disease
q3_20	3.20 Duration of treatment for cancer treatment
q3_21	3.21 Name of disease mention by doctor
q3_22	3.22 Can SLT responsible for heart disease
q3_23	3.23 Respondent suffered from heart disease
q3_24	3.24 SLT responsible for your heart disease
q3_25_1	3.25 How claiming that heart disease due to SLT use-1
q3_25_2	3.25 How claiming that heart disease due to SLT use-2
q3_25_3	3.25 How claiming that heart disease due to SLT use-3
q3_25_4	3.25 How claiming that heart disease due to SLT use-4
q3_26	3.26 Duration of suffering from heart disease
q3_27	3.27 Can SLT responsible for stroke
q3_28	3.28 Respondent suffered from stroke
q3_29	3.29 SLT responsible for your stroke
q3_30_1	3.30 How claiming that stroke due to SLT use-1
q3_30_2	3.30 How claiming that stroke due to SLT use-2
q3_30_3	3.30 How claiming that stroke due to SLT use-3
q3_30_4	3.30 How claiming that stroke due to SLT use-4
q3_31	3.31 Duration of suffering from stroke
q3_32	3.32 Can SLT responsible for ulcer
q3_33	3.33 Respondent suffered from ulcer
q3_34	3.34 SLT responsible for your ulcer
q3_35_1	3.35 How claiming that ulcer due to SLT use-1
q3_35_2	3.35 How claiming that ulcer due to SLT use-2
q3_35_3	3.35 How claiming that ulcer due to SLT use-3
q3_35_4	3.35 How claiming that ulcer due to SLT use-4
q3_36	3.36 Duration of suffering from ulcer
q3_37	3.37 Ever tried to give up SLT use
q3_38	3.38 Any plan to give up SLT use in future
q3_39	3.39 When you are planning to give up SLT use
q3_40	3.40 Ever heard about bad effect of SLT use
q3_41_1	3.41 Wherefrom heard about bad effect of SLT use-1
q3_41_2	3.41 Wherefrom heard about bad effect of SLT use-2
q3_41_3	3.41 Wherefrom heard about bad effect of SLT use-3
q3_41_4	3.41 Wherefrom heard about bad effect of SLT use-4
q3_41_5	3.41 Wherefrom heard about bad effect of SLT use-5
q3_42	3.42 SLT causes any health hazard during pregnancy
q3_43_1	3.43 Problem due to SLT use during pregnancy-1
q3_43_2	3.43 Problem due to SLT use during pregnancy-2
q3_43_3	3.43 Problem due to SLT use during pregnancy-3
q3_43_4	3.43 Problem due to SLT use during pregnancy-4
q3_44	3.44 Ever used SLT during your pregnancy
q4_1a	4.1 Factors Influences-availability of SLT
q4_1b	4.1 Factors Influences-family support
q4_1c	4.1 Factors Influences-Older members use
q4_1d	4.1 Factors Influences- using by parents
q4_1e	4.1 Factors Influences-using by siblings
q4_1f	4.1 Factors Influences-using by friends
q4_1g	4.1 Factors Influences-low cost of SLT
q4_1h	4.1 Factors Influences-Advertisement
q4_1i	4.1 Factors Influences-Oedma
q4_1j	4.1 Factors Influences-naussa/vomiting tendency
q4_1k	4.1 Factors Influences-After leaving off cigerette
q4_1l	4.1 Factors Influences-Reduce Toothache
q4_1m	4.1 Factors Influences-Reduce bad odour of mouth
